# Supplementary material for: A TRPC3/6 Channel Inhibitor Promotes Arteriogenesis after Hind-Limb Ischemia
Source: Cells. 2022 Jun 27;11(13):2041. doi: 10.3390/cells11132041 (PMC9266111; doi:10.3390/cells11132041)
Supplement: Supplementary file 1 [file cells-11-02041-s001.zip]

Archive with 1 entries (1 files):
- cells-1755128-Figure S1.pdf
